# Supplementary material for: Exploring the mediating role of social support in sports participation and academic burnout among adolescent students in China
Source: Front Psychol. 2025 May 19;16:1591460. doi: 10.3389/fpsyg.2025.1591460 (PMC12127404; doi:10.3389/fpsyg.2025.1591460)
Supplement: Supplementary file 1 [file Data_Sheet_1.zip]

Archive with 4 entries (3 files):
- scale/
- scale/Adolescent  Burnout Scale.doc
- scale/Collaborative Social Support Scale.doc
- scale/Physical Activity Rating Scale (PARS-3).docx
